# Supplementary material for: Classification Accuracy of Hepatitis C Virus Infection Outcome: Data Mining Approach
Source: J Med Internet Res. 2021 Feb 24;23(2):e18766. doi: 10.2196/18766 (PMC7946589; doi:10.2196/18766)
Supplement: Multimedia Appendix 1 [file jmir_v23i2e18766_app1.xlsx]

## Sheet: ListaModelos
Table S1	AUROC of each model computed as the average value of 30 executions.
ID	Atts	AUC
PART-1	IL28B, KIR3DS1, HLA.B44, KIR2DS1	0.810995
PART-10	IL28B, KIR3DS1, HLA.B44, KIR2DS1, epitope.Bw, HLA.B38, HLA.C02, HLA.C18	0.825409
PART-11	IL28B, KIR3DS1, HLA.B44, KIR2DS1, epitope.Bw, HLA.B38, HLA.C02, HLA.B50	0.841698
PART-12	IL28B, KIR3DS1, HLA.B44, KIR2DS1, epitope.Bw, HLA.B38, HLA.C02, HLA.B50, HLA.B51	0.816636
PART-13	IL28B, KIR3DS1, HLA.B44, KIR2DS1, epitope.Bw, HLA.B38, HLA.C02, HLA.B50, HLA.C15	0.803742
PART-14	IL28B, KIR3DS1, HLA.B44, KIR2DS1, epitope.Bw, HLA.B38, HLA.C02, HLA.B50, HLA.B35	0.816466
PART-15	IL28B, KIR3DS1, HLA.B44, KIR2DS1, epitope.Bw, HLA.B38, HLA.C02, HLA.B50, KIR2DS2	0.808218
PART-16	IL28B, KIR3DS1, HLA.B44, KIR2DS1, epitope.Bw, HLA.B38, HLA.C02, HLA.B50, HLA.B14	0.851026
PART-17	IL28B, KIR3DS1, HLA.B44, KIR2DS1, epitope.Bw, HLA.B38, HLA.C02, HLA.B50, HLA.B14, HLA.C06	0.81662
PART-18	IL28B, KIR3DS1, HLA.B44, KIR2DS1, epitope.Bw, HLA.B38, HLA.C02, HLA.B50, HLA.B14, HLA.C08	0.816235
PART-19	IL28B, KIR3DS1, HLA.B44, KIR2DS1, epitope.Bw, HLA.B38, HLA.C02, HLA.B50, HLA.B14, KIR2DL2	0.830972
PART-2	IL28B, KIR3DS1, HLA.B44, KIR2DS1, epitope.Bw	0.814961
PART-20	IL28B, KIR3DS1, HLA.B44, KIR2DS1, epitope.Bw, HLA.B38, HLA.C02, HLA.B50, HLA.B14, HLA.C04	0.836389
PART-21	IL28B, KIR3DS1, HLA.B44, KIR2DS1, epitope.Bw, HLA.B38, HLA.C02, HLA.B50, HLA.B14, HLA.B08	0.826952
PART-22	IL28B, KIR3DS1, HLA.B44, KIR2DS1, epitope.Bw, HLA.B38, HLA.C02, HLA.B50, HLA.B14, HLA.B52	0.810471
PART-23	IL28B, KIR3DS1, HLA.B44, KIR2DS1, epitope.Bw, HLA.B38, HLA.C02, HLA.B50, HLA.B14, HLA.C03	0.815208
PART-24	IL28B, KIR3DS1, HLA.B44, KIR2DS1, epitope.Bw, HLA.B38, HLA.C02, HLA.B50, HLA.B14, HLA.C05	0.851952
PART-25	IL28B, KIR3DS1, HLA.B44, KIR2DS1, epitope.Bw, HLA.B38, HLA.C02, HLA.B50, HLA.B14, HLA.C05, HLA.B15	0.869151
PART-26	IL28B, KIR3DS1, HLA.B44, KIR2DS1, epitope.Bw, HLA.B38, HLA.C02, HLA.B50, HLA.B14, HLA.C05, HLA.B15, HLA.C16	0.854182
PART-27	IL28B, KIR3DS1, HLA.B44, KIR2DS1, epitope.Bw, HLA.B38, HLA.C02, HLA.B50, HLA.B14, HLA.C05, HLA.B15, KIR2DL3	0.830409
PART-28	IL28B, KIR3DS1, HLA.B44, KIR2DS1, epitope.Bw, HLA.B38, HLA.C02, HLA.B50, HLA.B14, HLA.C05, HLA.B15, HLA.B45	0.807955
PART-29	IL28B, KIR3DS1, HLA.B44, KIR2DS1, epitope.Bw, HLA.B38, HLA.C02, HLA.B50, HLA.B14, HLA.C05, HLA.B15, HLA.B40	0.816983
PART-3	IL28B, KIR3DS1, HLA.B44, KIR2DS1, epitope.Bw, HLA.B39	0.813511
PART-30	IL28B, KIR3DS1, HLA.B44, KIR2DS1, epitope.Bw, HLA.B38, HLA.C02, HLA.B50, HLA.B14, HLA.C05, HLA.B15, HLA.B27	0.820617
PART-31	IL28B, KIR3DS1, HLA.B44, KIR2DS1, epitope.Bw, HLA.B38, HLA.C02, HLA.B50, HLA.B14, HLA.C05, HLA.B15, KIR2DL5	0.803002
PART-32	IL28B, KIR3DS1, HLA.B44, KIR2DS1, epitope.Bw, HLA.B38, HLA.C02, HLA.B50, HLA.B14, HLA.C05, HLA.B15, KIR2DL1	0.804846
PART-33	IL28B, KIR3DS1, HLA.B44, KIR2DS1, epitope.Bw, HLA.B38, HLA.C02, HLA.B50, HLA.B14, HLA.C05, HLA.B15, HLA.C01	0.818333
PART-34	IL28B, KIR3DS1, HLA.B44, KIR2DS1, epitope.Bw, HLA.B38, HLA.C02, HLA.B50, HLA.B14, HLA.C05, HLA.B15, HLA.B07	0.814259
PART-35	IL28B, KIR3DS1, HLA.B44, KIR2DS1, epitope.Bw, HLA.B38, HLA.C02, HLA.B50, HLA.B14, HLA.C05, HLA.B15, KIR2DP1	0.835062
PART-36	IL28B, KIR3DS1, HLA.B44, KIR2DS1, epitope.Bw, HLA.B38, HLA.C02, HLA.B50, HLA.B14, HLA.C05, HLA.B15, HLA.B49	0.828025
PART-37	KIR3DS1, HLA.B44, HLA.C12, HLA.C07, KIR2DS1	0.826875
PART-38	KIR3DS1, HLA.B44, HLA.C12, HLA.C07, KIR2DS1, KIR3DL1	0.827261
PART-39	KIR3DS1, HLA.B44, HLA.C12, HLA.C07, KIR2DS1, KIR3DL1, epitope.Bw	0.812554
PART-4	IL28B, KIR3DS1, HLA.B44, KIR2DS1, epitope.Bw, HLA.B18	0.803063
PART-40	KIR3DS1, HLA.B44, HLA.C12, HLA.C07, KIR2DS1, KIR3DL1, HLA.B39	0.816049
PART-41	KIR3DS1, HLA.B44, HLA.C12, HLA.C07, KIR2DS1, KIR3DL1, HLA.B18	0.852701
PART-42	KIR3DS1, HLA.B44, HLA.C12, HLA.C07, KIR2DS1, KIR3DL1, HLA.B18, KIR3DL2	0.854745
PART-43	KIR3DS1, HLA.B44, HLA.C12, HLA.C07, KIR2DS1, KIR3DL1, HLA.B18, KIR3DL2, HLA.B38	0.812539
PART-44	KIR3DS1, HLA.B44, HLA.C12, HLA.C07, KIR2DS1, KIR3DL1, HLA.B18, KIR3DL2, KIR2DS5	0.802801
PART-45	KIR3DS1, HLA.B44, HLA.C12, HLA.C07, KIR2DS1, KIR3DL1, HLA.B18, KIR3DL2, HLA.B57	0.828897
PART-46	KIR3DS1, HLA.B44, HLA.C12, HLA.C07, KIR2DS1, KIR3DL1, HLA.B18, KIR3DL2, HLA.C02	0.815108
PART-47	KIR3DS1, HLA.B44, HLA.C12, HLA.C07, KIR2DS1, KIR3DL1, HLA.B18, KIR3DL2, HLA.C18	0.81696
PART-48	KIR3DS1, HLA.B44, HLA.C12, HLA.C07, KIR2DS1, KIR3DL1, HLA.B18, KIR3DL2, HLA.B50	0.829043
PART-49	KIR3DS1, HLA.B44, HLA.C12, HLA.C07, KIR2DS1, KIR3DL1, HLA.B18, KIR3DL2, HLA.B51	0.823573
PART-5	IL28B, KIR3DS1, HLA.B44, KIR2DS1, epitope.Bw, KIR3DL2	0.809275
PART-50	KIR3DS1, HLA.B44, HLA.C12, HLA.C07, KIR2DS1, KIR3DL1, HLA.B18, KIR3DL2, HLA.C15	0.834769
PART-51	KIR3DS1, HLA.B44, HLA.C12, HLA.C07, KIR2DS1, KIR3DL1, HLA.B18, KIR3DL2, HLA.B35	0.836273
PART-52	KIR3DS1, HLA.B44, HLA.C12, HLA.C07, KIR2DS1, KIR3DL1, HLA.B18, KIR3DL2, KIR2DS2	0.823279
PART-53	KIR3DS1, HLA.B44, HLA.C12, HLA.C07, KIR2DS1, KIR3DL1, HLA.B18, KIR3DL2, HLA.B14	0.8224
PART-54	KIR3DS1, HLA.B44, HLA.C12, HLA.C07, KIR2DS1, KIR3DL1, HLA.B18, KIR3DL2, KIR2DS3	0.815093
PART-55	KIR3DS1, HLA.B44, HLA.C12, HLA.C07, KIR2DS1, KIR3DL1, HLA.B18, KIR3DL2, HLA.C06	0.835085
PART-56	KIR3DS1, HLA.B44, HLA.C12, HLA.C07, KIR2DS1, KIR3DL1, HLA.B18, KIR3DL2, HLA.C08	0.822353
PART-57	KIR3DS1, HLA.B44, HLA.C12, HLA.C07, KIR2DS1, KIR3DL1, HLA.B18, KIR3DL2, KIR2DL2	0.812431
PART-58	KIR3DS1, HLA.B44, HLA.C12, HLA.C07, KIR2DS1, KIR3DL1, HLA.B18, KIR3DL2, HLA.C04	0.838194
PART-59	KIR3DS1, HLA.B44, HLA.C12, HLA.C07, KIR2DS1, KIR3DL1, HLA.B18, KIR3DL2, HLA.B08	0.839105
PART-6	IL28B, KIR3DS1, HLA.B44, KIR2DS1, epitope.Bw, HLA.B38	0.8276
PART-60	KIR3DS1, HLA.B44, HLA.C12, HLA.C07, KIR2DS1, KIR3DL1, HLA.B18, KIR3DL2, HLA.B52	0.818681
PART-61	KIR3DS1, HLA.B44, HLA.C12, HLA.C07, KIR2DS1, KIR3DL1, HLA.B18, KIR3DL2, HLA.C03	0.835077
PART-62	KIR3DS1, HLA.B44, HLA.C12, HLA.C07, KIR2DS1, KIR3DL1, HLA.B18, KIR3DL2, HLA.C05	0.802384
PART-63	KIR3DS1, HLA.B44, HLA.C12, HLA.C07, KIR2DS1, KIR3DL1, HLA.B18, KIR3DL2, HLA.B15	0.814298
PART-64	KIR3DS1, HLA.B44, HLA.C12, HLA.C07, KIR2DS1, KIR3DL1, HLA.B18, KIR3DL2, HLA.C16	0.82615
PART-65	KIR3DS1, HLA.B44, HLA.C12, HLA.C07, KIR2DS1, KIR3DL1, HLA.B18, KIR3DL2, KIR2DL3	0.824545
PART-66	KIR3DS1, HLA.B44, HLA.C12, HLA.C07, KIR2DS1, KIR3DL1, HLA.B18, KIR3DL2, HLA.B45	0.843272
PART-67	KIR3DS1, HLA.B44, HLA.C12, HLA.C07, KIR2DS1, KIR3DL1, HLA.B18, KIR3DL2, HLA.B40	0.820887
PART-68	KIR3DS1, HLA.B44, HLA.C12, HLA.C07, KIR2DS1, KIR3DL1, HLA.B18, KIR3DL2, HLA.B27	0.822554
PART-69	KIR3DS1, HLA.B44, HLA.C12, HLA.C07, KIR2DS1, KIR3DL1, HLA.B18, KIR3DL2, KIR2DL5	0.82598
PART-7	IL28B, KIR3DS1, HLA.B44, KIR2DS1, epitope.Bw, HLA.B38, KIR2DS5	0.805031
PART-70	KIR3DS1, HLA.B44, HLA.C12, HLA.C07, KIR2DS1, KIR3DL1, HLA.B18, KIR3DL2, KIR2DL1	0.817755
PART-71	KIR3DS1, HLA.B44, HLA.C12, HLA.C07, KIR2DS1, KIR3DL1, HLA.B18, KIR3DL2, HLA.C01	0.827068
PART-72	KIR3DS1, HLA.B44, HLA.C12, HLA.C07, KIR2DS1, KIR3DL1, HLA.B18, KIR3DL2, KIR2DP1	0.822886
PART-73	KIR3DS1, HLA.B44, HLA.C12, HLA.C07, KIR2DS1, KIR3DL1, HLA.B18, KIR3DL2, HLA.B49	0.807901
PART-74	HLA.B44, HLA.C12, HLA.C07, KIR2DS1, HLA.B39, HLA.B18, KIR3DL2, HLA.B57, HLA.C02, HLA.B08, HLA.C03, KIR2DL5	0.807454
PART-75	HLA.B44, HLA.C12, HLA.C07, KIR2DS1, HLA.B39, HLA.B18, KIR3DL2, HLA.B57, HLA.C02, HLA.B08, HLA.C03, KIR2DL5, HLA.C01	0.803897
PART-8	IL28B, KIR3DS1, HLA.B44, KIR2DS1, epitope.Bw, HLA.B38, HLA.B57	0.804267
PART-9	IL28B, KIR3DS1, HLA.B44, KIR2DS1, epitope.Bw, HLA.B38, HLA.C02	0.838704
rf-1	IL28B, KIR3DS1, HLA.B44	0.809259
rf-10	IL28B, KIR3DS1, HLA.B44, HLA.C12, HLA.C07, KIR2DS1, KIR3DL1, HLA.B38	0.83777
rf-11	IL28B, KIR3DS1, HLA.B44, HLA.C12, HLA.C07, KIR2DS1, KIR3DL1, KIR2DS5	0.851752
rf-12	IL28B, KIR3DS1, HLA.B44, HLA.C12, HLA.C07, KIR2DS1, KIR3DL1, HLA.B57	0.85875
rf-13	IL28B, KIR3DS1, HLA.B44, HLA.C12, HLA.C07, KIR2DS1, KIR3DL1, HLA.B57, HLA.C02	0.86034
rf-14	IL28B, KIR3DS1, HLA.B44, HLA.C12, HLA.C07, KIR2DS1, KIR3DL1, HLA.B57, HLA.C02, HLA.C18	0.870579
rf-15	IL28B, KIR3DS1, HLA.B44, HLA.C12, HLA.C07, KIR2DS1, KIR3DL1, HLA.B57, HLA.C02, HLA.C18, HLA.B50	0.857623
rf-16	IL28B, KIR3DS1, HLA.B44, HLA.C12, HLA.C07, KIR2DS1, KIR3DL1, HLA.B57, HLA.C02, HLA.C18, HLA.B51	0.857693
rf-17	IL28B, KIR3DS1, HLA.B44, HLA.C12, HLA.C07, KIR2DS1, KIR3DL1, HLA.B57, HLA.C02, HLA.C18, HLA.C15	0.856752
rf-18	IL28B, KIR3DS1, HLA.B44, HLA.C12, HLA.C07, KIR2DS1, KIR3DL1, HLA.B57, HLA.C02, HLA.C18, HLA.B35	0.875988
rf-19	IL28B, KIR3DS1, HLA.B44, HLA.C12, HLA.C07, KIR2DS1, KIR3DL1, HLA.B57, HLA.C02, HLA.C18, HLA.B35, KIR2DS2	0.876705
rf-2	IL28B, KIR3DS1, HLA.B44, HLA.C12	0.812245
rf-20	IL28B, KIR3DS1, HLA.B44, HLA.C12, HLA.C07, KIR2DS1, KIR3DL1, HLA.B57, HLA.C02, HLA.C18, HLA.B35, KIR2DS2, HLA.B14	0.842392
rf-21	IL28B, KIR3DS1, HLA.B44, HLA.C12, HLA.C07, KIR2DS1, KIR3DL1, HLA.B57, HLA.C02, HLA.C18, HLA.B35, KIR2DS2, KIR2DS3	0.861636
rf-22	IL28B, KIR3DS1, HLA.B44, HLA.C12, HLA.C07, KIR2DS1, KIR3DL1, HLA.B57, HLA.C02, HLA.C18, HLA.B35, KIR2DS2, HLA.C06	0.865231
rf-23	IL28B, KIR3DS1, HLA.B44, HLA.C12, HLA.C07, KIR2DS1, KIR3DL1, HLA.B57, HLA.C02, HLA.C18, HLA.B35, KIR2DS2, HLA.C08	0.867832
rf-24	IL28B, KIR3DS1, HLA.B44, HLA.C12, HLA.C07, KIR2DS1, KIR3DL1, HLA.B57, HLA.C02, HLA.C18, HLA.B35, KIR2DS2, KIR2DL2	0.877014
rf-25	IL28B, KIR3DS1, HLA.B44, HLA.C12, HLA.C07, KIR2DS1, KIR3DL1, HLA.B57, HLA.C02, HLA.C18, HLA.B35, KIR2DS2, KIR2DL2, HLA.C04	0.881605
rf-26	IL28B, KIR3DS1, HLA.B44, HLA.C12, HLA.C07, KIR2DS1, KIR3DL1, HLA.B57, HLA.C02, HLA.C18, HLA.B35, KIR2DS2, KIR2DL2, HLA.C04, HLA.B08	0.878233
rf-27	IL28B, KIR3DS1, HLA.B44, HLA.C12, HLA.C07, KIR2DS1, KIR3DL1, HLA.B57, HLA.C02, HLA.C18, HLA.B35, KIR2DS2, KIR2DL2, HLA.C04, HLA.B52	0.873488
rf-28	IL28B, KIR3DS1, HLA.B44, HLA.C12, HLA.C07, KIR2DS1, KIR3DL1, HLA.B57, HLA.C02, HLA.C18, HLA.B35, KIR2DS2, KIR2DL2, HLA.C04, HLA.C03	0.876157
rf-29	IL28B, KIR3DS1, HLA.B44, HLA.C12, HLA.C07, KIR2DS1, KIR3DL1, HLA.B57, HLA.C02, HLA.C18, HLA.B35, KIR2DS2, KIR2DL2, HLA.C04, HLA.C05	0.861157
rf-3	IL28B, KIR3DS1, HLA.B44, HLA.C12, HLA.C07	0.818727
rf-30	IL28B, KIR3DS1, HLA.B44, HLA.C12, HLA.C07, KIR2DS1, KIR3DL1, HLA.B57, HLA.C02, HLA.C18, HLA.B35, KIR2DS2, KIR2DL2, HLA.C04, HLA.B15	0.860015
rf-31	IL28B, KIR3DS1, HLA.B44, HLA.C12, HLA.C07, KIR2DS1, KIR3DL1, HLA.B57, HLA.C02, HLA.C18, HLA.B35, KIR2DS2, KIR2DL2, HLA.C04, HLA.C16	0.874005
rf-32	IL28B, KIR3DS1, HLA.B44, HLA.C12, HLA.C07, KIR2DS1, KIR3DL1, HLA.B57, HLA.C02, HLA.C18, HLA.B35, KIR2DS2, KIR2DL2, HLA.C04, KIR2DL3	0.864144
rf-33	IL28B, KIR3DS1, HLA.B44, HLA.C12, HLA.C07, KIR2DS1, KIR3DL1, HLA.B57, HLA.C02, HLA.C18, HLA.B35, KIR2DS2, KIR2DL2, HLA.C04, HLA.B45	0.870316
rf-34	IL28B, KIR3DS1, HLA.B44, HLA.C12, HLA.C07, KIR2DS1, KIR3DL1, HLA.B57, HLA.C02, HLA.C18, HLA.B35, KIR2DS2, KIR2DL2, HLA.C04, HLA.B40	0.871435
rf-35	IL28B, KIR3DS1, HLA.B44, HLA.C12, HLA.C07, KIR2DS1, KIR3DL1, HLA.B57, HLA.C02, HLA.C18, HLA.B35, KIR2DS2, KIR2DL2, HLA.C04, HLA.B27	0.856142
rf-36	IL28B, KIR3DS1, HLA.B44, HLA.C12, HLA.C07, KIR2DS1, KIR3DL1, HLA.B57, HLA.C02, HLA.C18, HLA.B35, KIR2DS2, KIR2DL2, HLA.C04, KIR2DL5	0.867731
rf-37	IL28B, KIR3DS1, HLA.B44, HLA.C12, HLA.C07, KIR2DS1, KIR3DL1, HLA.B57, HLA.C02, HLA.C18, HLA.B35, KIR2DS2, KIR2DL2, HLA.C04, KIR2DL1	0.863032
rf-38	IL28B, KIR3DS1, HLA.B44, HLA.C12, HLA.C07, KIR2DS1, KIR3DL1, HLA.B57, HLA.C02, HLA.C18, HLA.B35, KIR2DS2, KIR2DL2, HLA.C04, HLA.C01	0.866728
rf-39	IL28B, KIR3DS1, HLA.B44, HLA.C12, HLA.C07, KIR2DS1, KIR3DL1, HLA.B57, HLA.C02, HLA.C18, HLA.B35, KIR2DS2, KIR2DL2, HLA.C04, HLA.B07	0.859907
rf-4	IL28B, KIR3DS1, HLA.B44, HLA.C12, HLA.C07, KIR2DS1	0.831296
rf-40	IL28B, KIR3DS1, HLA.B44, HLA.C12, HLA.C07, KIR2DS1, KIR3DL1, HLA.B57, HLA.C02, HLA.C18, HLA.B35, KIR2DS2, KIR2DL2, HLA.C04, KIR2DP1	0.87338
rf-41	IL28B, KIR3DS1, HLA.B44, HLA.C12, HLA.C07, KIR2DS1, KIR3DL1, HLA.B57, HLA.C02, HLA.C18, HLA.B35, KIR2DS2, KIR2DL2, HLA.C04, HLA.B49	0.874869
rf-42	KIR3DS1, HLA.B44, HLA.C12, HLA.C07, KIR2DS1	0.816535
rf-43	KIR3DS1, HLA.B44, HLA.C12, HLA.C07, KIR2DS1, KIR3DL1	0.826412
rf-44	KIR3DS1, HLA.B44, HLA.C12, HLA.C07, KIR2DS1, KIR3DL1, epitope.Bw	0.804344
rf-45	KIR3DS1, HLA.B44, HLA.C12, HLA.C07, KIR2DS1, KIR3DL1, HLA.B39	0.828557
rf-46	KIR3DS1, HLA.B44, HLA.C12, HLA.C07, KIR2DS1, KIR3DL1, HLA.B39, HLA.B18	0.837315
rf-47	KIR3DS1, HLA.B44, HLA.C12, HLA.C07, KIR2DS1, KIR3DL1, HLA.B39, HLA.B18, KIR3DL2	0.837894
rf-48	KIR3DS1, HLA.B44, HLA.C12, HLA.C07, KIR2DS1, KIR3DL1, HLA.B39, HLA.B18, KIR3DL2, HLA.B38	0.840748
rf-49	KIR3DS1, HLA.B44, HLA.C12, HLA.C07, KIR2DS1, KIR3DL1, HLA.B39, HLA.B18, KIR3DL2, HLA.B38, KIR2DS5	0.835841
rf-5	IL28B, KIR3DS1, HLA.B44, HLA.C12, HLA.C07, KIR2DS1, KIR3DL1	0.855031
rf-50	KIR3DS1, HLA.B44, HLA.C12, HLA.C07, KIR2DS1, KIR3DL1, HLA.B39, HLA.B18, KIR3DL2, HLA.B38, HLA.B57	0.846435
rf-51	KIR3DS1, HLA.B44, HLA.C12, HLA.C07, KIR2DS1, KIR3DL1, HLA.B39, HLA.B18, KIR3DL2, HLA.B38, HLA.B57, HLA.C02	0.851674
rf-52	KIR3DS1, HLA.B44, HLA.C12, HLA.C07, KIR2DS1, KIR3DL1, HLA.B39, HLA.B18, KIR3DL2, HLA.B38, HLA.B57, HLA.C02, HLA.C18	0.866744
rf-53	KIR3DS1, HLA.B44, HLA.C12, HLA.C07, KIR2DS1, KIR3DL1, HLA.B39, HLA.B18, KIR3DL2, HLA.B38, HLA.B57, HLA.C02, HLA.C18, HLA.B50	0.843789
rf-54	KIR3DS1, HLA.B44, HLA.C12, HLA.C07, KIR2DS1, KIR3DL1, HLA.B39, HLA.B18, KIR3DL2, HLA.B38, HLA.B57, HLA.C02, HLA.C18, HLA.B51	0.831312
rf-55	KIR3DS1, HLA.B44, HLA.C12, HLA.C07, KIR2DS1, KIR3DL1, HLA.B39, HLA.B18, KIR3DL2, HLA.B38, HLA.B57, HLA.C02, HLA.C18, HLA.C15	0.845193
rf-56	KIR3DS1, HLA.B44, HLA.C12, HLA.C07, KIR2DS1, KIR3DL1, HLA.B39, HLA.B18, KIR3DL2, HLA.B38, HLA.B57, HLA.C02, HLA.C18, HLA.B35	0.868565
rf-57	KIR3DS1, HLA.B44, HLA.C12, HLA.C07, KIR2DS1, KIR3DL1, HLA.B39, HLA.B18, KIR3DL2, HLA.B38, HLA.B57, HLA.C02, HLA.C18, HLA.B35, KIR2DS2	0.851975
rf-58	KIR3DS1, HLA.B44, HLA.C12, HLA.C07, KIR2DS1, KIR3DL1, HLA.B39, HLA.B18, KIR3DL2, HLA.B38, HLA.B57, HLA.C02, HLA.C18, HLA.B35, HLA.B14	0.846566
rf-59	KIR3DS1, HLA.B44, HLA.C12, HLA.C07, KIR2DS1, KIR3DL1, HLA.B39, HLA.B18, KIR3DL2, HLA.B38, HLA.B57, HLA.C02, HLA.C18, HLA.B35, KIR2DS3	0.865671
rf-6	IL28B, KIR3DS1, HLA.B44, HLA.C12, HLA.C07, KIR2DS1, KIR3DL1, epitope.Bw	0.83446
rf-60	KIR3DS1, HLA.B44, HLA.C12, HLA.C07, KIR2DS1, KIR3DL1, HLA.B39, HLA.B18, KIR3DL2, HLA.B38, HLA.B57, HLA.C02, HLA.C18, HLA.B35, HLA.C06	0.859637
rf-61	KIR3DS1, HLA.B44, HLA.C12, HLA.C07, KIR2DS1, KIR3DL1, HLA.B39, HLA.B18, KIR3DL2, HLA.B38, HLA.B57, HLA.C02, HLA.C18, HLA.B35, HLA.C08	0.87409
rf-62	KIR3DS1, HLA.B44, HLA.C12, HLA.C07, KIR2DS1, KIR3DL1, HLA.B39, HLA.B18, KIR3DL2, HLA.B38, HLA.B57, HLA.C02, HLA.C18, HLA.B35, HLA.C08, KIR2DL2	0.853063
rf-63	KIR3DS1, HLA.B44, HLA.C12, HLA.C07, KIR2DS1, KIR3DL1, HLA.B39, HLA.B18, KIR3DL2, HLA.B38, HLA.B57, HLA.C02, HLA.C18, HLA.B35, HLA.C08, HLA.C04	0.869043
rf-64	KIR3DS1, HLA.B44, HLA.C12, HLA.C07, KIR2DS1, KIR3DL1, HLA.B39, HLA.B18, KIR3DL2, HLA.B38, HLA.B57, HLA.C02, HLA.C18, HLA.B35, HLA.C08, HLA.B08	0.857122
rf-65	KIR3DS1, HLA.B44, HLA.C12, HLA.C07, KIR2DS1, KIR3DL1, HLA.B39, HLA.B18, KIR3DL2, HLA.B38, HLA.B57, HLA.C02, HLA.C18, HLA.B35, HLA.C08, HLA.B52	0.862924
rf-66	KIR3DS1, HLA.B44, HLA.C12, HLA.C07, KIR2DS1, KIR3DL1, HLA.B39, HLA.B18, KIR3DL2, HLA.B38, HLA.B57, HLA.C02, HLA.C18, HLA.B35, HLA.C08, HLA.C03	0.860772
rf-67	KIR3DS1, HLA.B44, HLA.C12, HLA.C07, KIR2DS1, KIR3DL1, HLA.B39, HLA.B18, KIR3DL2, HLA.B38, HLA.B57, HLA.C02, HLA.C18, HLA.B35, HLA.C08, HLA.C05	0.875802
rf-68	KIR3DS1, HLA.B44, HLA.C12, HLA.C07, KIR2DS1, KIR3DL1, HLA.B39, HLA.B18, KIR3DL2, HLA.B38, HLA.B57, HLA.C02, HLA.C18, HLA.B35, HLA.C08, HLA.C05, HLA.B15	0.84561
rf-69	KIR3DS1, HLA.B44, HLA.C12, HLA.C07, KIR2DS1, KIR3DL1, HLA.B39, HLA.B18, KIR3DL2, HLA.B38, HLA.B57, HLA.C02, HLA.C18, HLA.B35, HLA.C08, HLA.C05, HLA.C16	0.861319
rf-7	IL28B, KIR3DS1, HLA.B44, HLA.C12, HLA.C07, KIR2DS1, KIR3DL1, HLA.B39	0.845023
rf-70	KIR3DS1, HLA.B44, HLA.C12, HLA.C07, KIR2DS1, KIR3DL1, HLA.B39, HLA.B18, KIR3DL2, HLA.B38, HLA.B57, HLA.C02, HLA.C18, HLA.B35, HLA.C08, HLA.C05, KIR2DL3	0.863974
rf-71	KIR3DS1, HLA.B44, HLA.C12, HLA.C07, KIR2DS1, KIR3DL1, HLA.B39, HLA.B18, KIR3DL2, HLA.B38, HLA.B57, HLA.C02, HLA.C18, HLA.B35, HLA.C08, HLA.C05, HLA.B45	0.871242
rf-72	KIR3DS1, HLA.B44, HLA.C12, HLA.C07, KIR2DS1, KIR3DL1, HLA.B39, HLA.B18, KIR3DL2, HLA.B38, HLA.B57, HLA.C02, HLA.C18, HLA.B35, HLA.C08, HLA.C05, HLA.B40	0.854329
rf-73	KIR3DS1, HLA.B44, HLA.C12, HLA.C07, KIR2DS1, KIR3DL1, HLA.B39, HLA.B18, KIR3DL2, HLA.B38, HLA.B57, HLA.C02, HLA.C18, HLA.B35, HLA.C08, HLA.C05, HLA.B27	0.878673
rf-74	KIR3DS1, HLA.B44, HLA.C12, HLA.C07, KIR2DS1, KIR3DL1, HLA.B39, HLA.B18, KIR3DL2, HLA.B38, HLA.B57, HLA.C02, HLA.C18, HLA.B35, HLA.C08, HLA.C05, HLA.B27, KIR2DL5	0.852492
rf-75	KIR3DS1, HLA.B44, HLA.C12, HLA.C07, KIR2DS1, KIR3DL1, HLA.B39, HLA.B18, KIR3DL2, HLA.B38, HLA.B57, HLA.C02, HLA.C18, HLA.B35, HLA.C08, HLA.C05, HLA.B27, KIR2DL1	0.849321
rf-76	KIR3DS1, HLA.B44, HLA.C12, HLA.C07, KIR2DS1, KIR3DL1, HLA.B39, HLA.B18, KIR3DL2, HLA.B38, HLA.B57, HLA.C02, HLA.C18, HLA.B35, HLA.C08, HLA.C05, HLA.B27, HLA.C01	0.868819
rf-77	KIR3DS1, HLA.B44, HLA.C12, HLA.C07, KIR2DS1, KIR3DL1, HLA.B39, HLA.B18, KIR3DL2, HLA.B38, HLA.B57, HLA.C02, HLA.C18, HLA.B35, HLA.C08, HLA.C05, HLA.B27, HLA.B07	0.860648
rf-78	KIR3DS1, HLA.B44, HLA.C12, HLA.C07, KIR2DS1, KIR3DL1, HLA.B39, HLA.B18, KIR3DL2, HLA.B38, HLA.B57, HLA.C02, HLA.C18, HLA.B35, HLA.C08, HLA.C05, HLA.B27, KIR2DP1	0.86284
rf-79	KIR3DS1, HLA.B44, HLA.C12, HLA.C07, KIR2DS1, KIR3DL1, HLA.B39, HLA.B18, KIR3DL2, HLA.B38, HLA.B57, HLA.C02, HLA.C18, HLA.B35, HLA.C08, HLA.C05, HLA.B27, HLA.B49	0.861829
rf-8	IL28B, KIR3DS1, HLA.B44, HLA.C12, HLA.C07, KIR2DS1, KIR3DL1, HLA.B18	0.849491
rf-80	HLA.B44, HLA.C12, HLA.C07, KIR2DS1, HLA.B18, KIR3DL2, HLA.B38, HLA.C08, HLA.C04	0.802724
rf-81	HLA.B44, HLA.C12, HLA.C07, KIR2DS1, HLA.B18, KIR3DL2, HLA.B38, HLA.C08, HLA.C04, HLA.B08	0.804753
rf-82	HLA.B44, HLA.C12, HLA.C07, KIR2DS1, HLA.B18, KIR3DL2, HLA.B38, HLA.C08, HLA.C04, HLA.B08, HLA.B52	0.808781
rf-83	HLA.B44, HLA.C12, HLA.C07, KIR2DS1, HLA.B18, KIR3DL2, HLA.B38, HLA.C08, HLA.C04, HLA.B08, HLA.B52, HLA.C03	0.803094
rf-84	HLA.B44, HLA.C12, HLA.C07, KIR2DS1, HLA.B18, KIR3DL2, HLA.B38, HLA.C08, HLA.C04, HLA.B08, HLA.B52, HLA.C05	0.8051
rf-85	HLA.B44, HLA.C12, HLA.C07, KIR2DS1, HLA.B18, KIR3DL2, HLA.B38, HLA.C08, HLA.C04, HLA.B08, HLA.B52, HLA.B40	0.805147
rf-86	HLA.C12, HLA.C07, KIR2DS1, HLA.B39, KIR3DL2, KIR2DS5, HLA.B57, HLA.C18, HLA.B35, HLA.B14, HLA.C08	0.810069
rf-9	IL28B, KIR3DS1, HLA.B44, HLA.C12, HLA.C07, KIR2DS1, KIR3DL1, KIR3DL2	0.854969
sparseLDA-1	IL28B, KIR3DS1, HLA.B44, HLA.C12	0.810355
sparseLDA-10	IL28B, KIR3DS1, HLA.B44, HLA.C12, HLA.C07, KIR2DS1, KIR3DL2, HLA.B38, HLA.B57	0.846458
sparseLDA-11	IL28B, KIR3DS1, HLA.B44, HLA.C12, HLA.C07, KIR2DS1, KIR3DL2, HLA.B38, HLA.C02	0.878704
sparseLDA-12	IL28B, KIR3DS1, HLA.B44, HLA.C12, HLA.C07, KIR2DS1, KIR3DL2, HLA.C02	0.869684
sparseLDA-13	IL28B, KIR3DS1, HLA.B44, HLA.C12, HLA.C07, KIR2DS1, KIR3DL2, HLA.C02	0.874699
sparseLDA-14	IL28B, KIR3DS1, HLA.B44, HLA.C12, HLA.C07, KIR2DS1, KIR3DL2, HLA.C02	0.880193
sparseLDA-15	IL28B, KIR3DS1, HLA.B44, HLA.C12, HLA.C07, KIR2DS1, KIR3DL2, HLA.B38, HLA.C02, HLA.B51, HLA.B35	0.867091
sparseLDA-16	IL28B, KIR3DS1, HLA.B44, HLA.C12, HLA.C07, KIR2DS1, KIR3DL2, HLA.C02, KIR2DS2	0.869707
sparseLDA-17	IL28B, KIR3DS1, HLA.B44, HLA.C12, HLA.C07, KIR2DS1, KIR3DL2, HLA.C02	0.802269
sparseLDA-18	IL28B, KIR3DS1, HLA.B44, HLA.C12, HLA.C07, KIR2DS1, KIR3DL2, HLA.C02, KIR2DS3	0.829282
sparseLDA-19	IL28B, KIR3DS1, HLA.B44, HLA.C12, HLA.C07, KIR2DS1, KIR3DL2, HLA.C02	0.863704
sparseLDA-2	IL28B, KIR3DS1, HLA.B44, HLA.C12, HLA.C07	0.815563
sparseLDA-20	IL28B, KIR3DS1, HLA.B44, HLA.C12, HLA.C07, KIR2DS1, KIR3DL2, HLA.C02, HLA.C08	0.87902
sparseLDA-21	IL28B, KIR3DS1, HLA.B44, HLA.C12, HLA.C07, KIR2DS1, KIR3DL2, HLA.B38, HLA.C02, KIR2DL2	0.846752
sparseLDA-22	IL28B, KIR3DS1, HLA.B44, HLA.C12, HLA.C07, KIR2DS1, KIR3DL2, HLA.C02, HLA.C04	0.865316
sparseLDA-23	IL28B, KIR3DS1, HLA.B44, HLA.C12, HLA.C07, KIR2DS1, KIR3DL2, HLA.B38, HLA.C02	0.864452
sparseLDA-24	IL28B, KIR3DS1, HLA.B44, HLA.C12, HLA.C07, KIR2DS1, KIR3DL2, HLA.C02	0.865363
sparseLDA-25	IL28B, KIR3DS1, HLA.B44, HLA.C12, HLA.C07, KIR2DS1, KIR3DL2, HLA.C02, HLA.B51, HLA.C03	0.873148
sparseLDA-26	IL28B, KIR3DS1, HLA.B44, HLA.C12, HLA.C07, KIR2DS1, KIR3DL2, HLA.C02	0.863534
sparseLDA-27	IL28B, KIR3DS1, HLA.B44, HLA.C12, HLA.C07, KIR2DS1, KIR3DL2, HLA.C02	0.834167
sparseLDA-28	IL28B, KIR3DS1, HLA.B44, HLA.C12, HLA.C07, KIR2DS1, KIR3DL2, HLA.C02	0.80875
sparseLDA-29	IL28B, KIR3DS1, HLA.B44, HLA.C12, HLA.C07, KIR2DS1, KIR3DL2, HLA.C02	0.867623
sparseLDA-3	IL28B, KIR3DS1, HLA.B44, HLA.C12, HLA.C07, KIR2DS1	0.868688
sparseLDA-30	IL28B, KIR3DS1, HLA.B44, HLA.C12, HLA.C07, KIR2DS1, KIR3DL2, HLA.C02	0.858711
sparseLDA-31	IL28B, KIR3DS1, HLA.B44, HLA.C12, HLA.C07, KIR2DS1, KIR3DL2, HLA.C02	0.872361
sparseLDA-32	IL28B, KIR3DS1, HLA.B44, HLA.C12, HLA.C07, KIR2DS1, KIR3DL2, HLA.B38, HLA.C02, HLA.B51, HLA.B27	0.872153
sparseLDA-33	IL28B, KIR3DS1, HLA.B44, HLA.C12, HLA.C07, KIR2DS1, KIR3DL2, HLA.C02	0.82821
sparseLDA-34	IL28B, KIR3DS1, HLA.B44, HLA.C12, HLA.C07, KIR2DS1, KIR3DL2, HLA.C02	0.823511
sparseLDA-35	IL28B, KIR3DS1, HLA.B44, HLA.C12, HLA.C07, KIR2DS1, KIR3DL2, HLA.C02	0.800532
sparseLDA-36	IL28B, KIR3DS1, HLA.B44, HLA.C12, HLA.C07, KIR2DS1, KIR3DL2, HLA.C02	0.83939
sparseLDA-37	IL28B, KIR3DS1, HLA.B44, HLA.C12, HLA.C07, KIR2DS1, KIR3DL2, HLA.C02	0.835177
sparseLDA-38	KIR3DS1, HLA.B44, HLA.C12, HLA.C07, HLA.B39, HLA.B18, HLA.C18, HLA.B35, KIR2DS3	0.814282
sparseLDA-39	KIR3DS1, HLA.B44, HLA.C12, HLA.C07, HLA.B39, HLA.B18, HLA.C18, HLA.B35, KIR2DS3, HLA.C06	0.807978
sparseLDA-4	IL28B, KIR3DS1, HLA.B44, HLA.C12, HLA.C07, KIR2DS1, KIR3DL1	0.820031
sparseLDA-40	KIR3DS1, HLA.B44, HLA.C12, HLA.C07, HLA.B39, HLA.B18, HLA.C18, HLA.B35, KIR2DS3, HLA.C08	0.808295
sparseLDA-41	KIR3DS1, HLA.B44, HLA.C12, HLA.C07, HLA.B35, KIR2DS3	0.809491
sparseLDA-42	KIR3DS1, HLA.B44, HLA.C12, HLA.C07, HLA.B39, HLA.B18, HLA.C18, HLA.B35, KIR2DS3	0.812978
sparseLDA-43	KIR3DS1, HLA.B44, HLA.C12, HLA.C07, HLA.B39, HLA.B35, KIR2DS3	0.809576
sparseLDA-44	KIR3DS1, HLA.B44, HLA.C12, HLA.C07, HLA.B39, HLA.B18, HLA.C18, HLA.B35, KIR2DS3, KIR2DL3	0.806883
sparseLDA-45	KIR3DS1, HLA.B44, HLA.C12, HLA.C07, HLA.B39, HLA.B18, HLA.C18, HLA.B35, KIR2DS3, HLA.B40	0.827014
sparseLDA-46	KIR3DS1, HLA.B44, HLA.C12, HLA.C07, HLA.B39, HLA.B18, HLA.C18, HLA.B35, KIR2DS3, HLA.B40, HLA.B27	0.802461
sparseLDA-47	KIR3DS1, HLA.B44, HLA.C12, HLA.C07, HLA.B39, HLA.B18, HLA.C18, HLA.B35, KIR2DS3, HLA.B40, HLA.B07	0.801096
sparseLDA-48	KIR3DS1, HLA.B44, HLA.C12, HLA.C07, HLA.B39, HLA.B18, HLA.C18, HLA.B35, KIR2DS3, HLA.B40, KIR2DP1	0.80777
sparseLDA-49	KIR3DS1, HLA.B44, HLA.C12, HLA.C07, HLA.B39, HLA.B18, HLA.C18, HLA.B35, KIR2DS3, HLA.B40, HLA.B49	0.810872
sparseLDA-5	IL28B, KIR3DS1, HLA.B44, HLA.C12, HLA.C07, KIR2DS1, epitope.Bw	0.867114
sparseLDA-6	IL28B, KIR3DS1, HLA.B44, HLA.C12, HLA.C07, KIR2DS1, HLA.B39	0.805224
sparseLDA-7	IL28B, KIR3DS1, HLA.B44, HLA.C12, HLA.C07, KIR2DS1, KIR3DL2	0.872168
sparseLDA-8	IL28B, KIR3DS1, HLA.B44, HLA.C12, HLA.C07, KIR2DS1, KIR3DL2, HLA.B38	0.872238
sparseLDA-9	IL28B, KIR3DS1, HLA.B44, HLA.C12, HLA.C07, KIR2DS1, KIR3DL2, KIR2DS5	0.855193
SVMLinear_1	IL28B, KIR3DS1, HLA.B44, HLA.C12	0.802623457
SVMLinear_10	IL28B, KIR3DS1, HLA.B44, HLA.C12, HLA.C07, KIR2DS1, KIR3DL1, HLA.B39, HLA.B18, KIR2DS5	0.875061728
SVMLinear_11	IL28B, KIR3DS1, HLA.B44, HLA.C12, HLA.C07, KIR2DS1, KIR3DL1, HLA.B39, HLA.B18, HLA.B57	0.88220679
SVMLinear_12	IL28B, KIR3DS1, HLA.B44, HLA.C12, HLA.C07, KIR2DS1, KIR3DL1, HLA.B39, HLA.B18, HLA.B57, HLA.C02	0.870787037
SVMLinear_13	IL28B, KIR3DS1, HLA.B44, HLA.C12, HLA.C07, KIR2DS1, KIR3DL1, HLA.B39, HLA.B18, HLA.B57, HLA.C18	0.868912037
SVMLinear_14	IL28B, KIR3DS1, HLA.B44, HLA.C12, HLA.C07, KIR2DS1, KIR3DL1, HLA.B39, HLA.B18, HLA.B57, HLA.B50	0.87408179
SVMLinear_15	IL28B, KIR3DS1, HLA.B44, HLA.C12, HLA.C07, KIR2DS1, KIR3DL1, HLA.B39, HLA.B18, HLA.B57, HLA.B51	0.869945988
SVMLinear_16	IL28B, KIR3DS1, HLA.B44, HLA.C12, HLA.C07, KIR2DS1, KIR3DL1, HLA.B39, HLA.B18, HLA.B57, HLA.C15	0.86974537
SVMLinear_17	IL28B, KIR3DS1, HLA.B44, HLA.C12, HLA.C07, KIR2DS1, KIR3DL1, HLA.B39, HLA.B18, HLA.B57, HLA.B35	0.877121914
SVMLinear_18	IL28B, KIR3DS1, HLA.B44, HLA.C12, HLA.C07, KIR2DS1, KIR3DL1, HLA.B39, HLA.B18, HLA.B57, KIR2DS2	0.874753086
SVMLinear_19	IL28B, KIR3DS1, HLA.B44, HLA.C12, HLA.C07, KIR2DS1, KIR3DL1, HLA.B39, HLA.B18, HLA.B57, HLA.B14	0.874483025
SVMLinear_2	IL28B, KIR3DS1, HLA.B44, HLA.C12, HLA.C07	0.821790123
SVMLinear_20	IL28B, KIR3DS1, HLA.B44, HLA.C12, HLA.C07, KIR2DS1, KIR3DL1, HLA.B39, HLA.B18, HLA.B57, KIR2DS3	0.861450617
SVMLinear_21	IL28B, KIR3DS1, HLA.B44, HLA.C12, HLA.C07, KIR2DS1, KIR3DL1, HLA.B39, HLA.B18, HLA.B57, HLA.C06	0.860972222
SVMLinear_22	IL28B, KIR3DS1, HLA.B44, HLA.C12, HLA.C07, KIR2DS1, KIR3DL1, HLA.B39, HLA.B18, HLA.B57, HLA.C08	0.870771605
SVMLinear_23	IL28B, KIR3DS1, HLA.B44, HLA.C12, HLA.C07, KIR2DS1, KIR3DL1, HLA.B39, HLA.B18, HLA.B57, KIR2DL2	0.868587963
SVMLinear_24	IL28B, KIR3DS1, HLA.B44, HLA.C12, HLA.C07, KIR2DS1, KIR3DL1, HLA.B39, HLA.B18, HLA.B57, HLA.C04	0.865625
SVMLinear_25	IL28B, KIR3DS1, HLA.B44, HLA.C12, HLA.C07, KIR2DS1, KIR3DL1, HLA.B39, HLA.B18, HLA.B57, HLA.B08	0.872808642
SVMLinear_26	IL28B, KIR3DS1, HLA.B44, HLA.C12, HLA.C07, KIR2DS1, KIR3DL1, HLA.B39, HLA.B18, HLA.B57, HLA.B52	0.871844136
SVMLinear_27	IL28B, KIR3DS1, HLA.B44, HLA.C12, HLA.C07, KIR2DS1, KIR3DL1, HLA.B39, HLA.B18, HLA.B57, HLA.C03	0.872561728
SVMLinear_28	IL28B, KIR3DS1, HLA.B44, HLA.C12, HLA.C07, KIR2DS1, KIR3DL1, HLA.B39, HLA.B18, HLA.B57, HLA.C05	0.879382716
SVMLinear_29	IL28B, KIR3DS1, HLA.B44, HLA.C12, HLA.C07, KIR2DS1, KIR3DL1, HLA.B39, HLA.B18, HLA.B57, HLA.B15	0.860208333
SVMLinear_3	IL28B, KIR3DS1, HLA.B44, HLA.C12, HLA.C07, KIR2DS1	0.854699074
SVMLinear_30	IL28B, KIR3DS1, HLA.B44, HLA.C12, HLA.C07, KIR2DS1, KIR3DL1, HLA.B39, HLA.B18, HLA.B57, HLA.C16	0.876597222
SVMLinear_31	IL28B, KIR3DS1, HLA.B44, HLA.C12, HLA.C07, KIR2DS1, KIR3DL1, HLA.B39, HLA.B18, HLA.B57, KIR2DL3	0.864969136
SVMLinear_32	IL28B, KIR3DS1, HLA.B44, HLA.C12, HLA.C07, KIR2DS1, KIR3DL1, HLA.B39, HLA.B18, HLA.B57, HLA.B45	0.864483025
SVMLinear_33	IL28B, KIR3DS1, HLA.B44, HLA.C12, HLA.C07, KIR2DS1, KIR3DL1, HLA.B39, HLA.B18, HLA.B57, HLA.B40	0.876319444
SVMLinear_34	IL28B, KIR3DS1, HLA.B44, HLA.C12, HLA.C07, KIR2DS1, KIR3DL1, HLA.B39, HLA.B18, HLA.B57, HLA.B27	0.858101852
SVMLinear_35	IL28B, KIR3DS1, HLA.B44, HLA.C12, HLA.C07, KIR2DS1, KIR3DL1, HLA.B39, HLA.B18, HLA.B57, KIR2DL5	0.873155864
SVMLinear_36	IL28B, KIR3DS1, HLA.B44, HLA.C12, HLA.C07, KIR2DS1, KIR3DL1, HLA.B39, HLA.B18, HLA.B57, KIR2DL1	0.860015432
SVMLinear_37	IL28B, KIR3DS1, HLA.B44, HLA.C12, HLA.C07, KIR2DS1, KIR3DL1, HLA.B39, HLA.B18, HLA.B57, HLA.C01	0.883078704
SVMLinear_38	IL28B, KIR3DS1, HLA.B44, HLA.C12, HLA.C07, KIR2DS1, KIR3DL1, HLA.B39, HLA.B18, HLA.B57, HLA.C01, HLA.B07	0.871936728
SVMLinear_39	IL28B, KIR3DS1, HLA.B44, HLA.C12, HLA.C07, KIR2DS1, KIR3DL1, HLA.B39, HLA.B18, HLA.B57, HLA.C01, KIR2DP1	0.875354938
SVMLinear_4	IL28B, KIR3DS1, HLA.B44, HLA.C12, HLA.C07, KIR2DS1, KIR3DL1	0.862322531
SVMLinear_40	IL28B, KIR3DS1, HLA.B44, HLA.C12, HLA.C07, KIR2DS1, KIR3DL1, HLA.B39, HLA.B18, HLA.B57, HLA.C01, HLA.B49	0.868479938
SVMLinear_41	KIR3DS1, HLA.B44, HLA.C12, HLA.C07, KIR2DS1	0.840709877
SVMLinear_42	KIR3DS1, HLA.B44, HLA.C12, HLA.C07, KIR2DS1, KIR3DL1	0.834930556
SVMLinear_43	KIR3DS1, HLA.B44, HLA.C12, HLA.C07, KIR2DS1, epitope.Bw	0.853317901
SVMLinear_44	KIR3DS1, HLA.B44, HLA.C12, HLA.C07, KIR2DS1, epitope.Bw, HLA.B39	0.858186728
SVMLinear_45	KIR3DS1, HLA.B44, HLA.C12, HLA.C07, KIR2DS1, epitope.Bw, HLA.B39, HLA.B18	0.835362654
SVMLinear_46	KIR3DS1, HLA.B44, HLA.C12, HLA.C07, KIR2DS1, epitope.Bw, HLA.B39, KIR3DL2	0.855771605
SVMLinear_47	KIR3DS1, HLA.B44, HLA.C12, HLA.C07, KIR2DS1, epitope.Bw, HLA.B39, HLA.B38	0.851520062
SVMLinear_48	KIR3DS1, HLA.B44, HLA.C12, HLA.C07, KIR2DS1, epitope.Bw, HLA.B39, KIR2DS5	0.832561728
SVMLinear_49	KIR3DS1, HLA.B44, HLA.C12, HLA.C07, KIR2DS1, epitope.Bw, HLA.B39, HLA.B57	0.846875
SVMLinear_5	IL28B, KIR3DS1, HLA.B44, HLA.C12, HLA.C07, KIR2DS1, KIR3DL1, epitope.Bw	0.860115741
SVMLinear_50	KIR3DS1, HLA.B44, HLA.C12, HLA.C07, KIR2DS1, epitope.Bw, HLA.B39, HLA.C02	0.847770062
SVMLinear_51	KIR3DS1, HLA.B44, HLA.C12, HLA.C07, KIR2DS1, epitope.Bw, HLA.B39, HLA.C18	0.848186728
SVMLinear_52	KIR3DS1, HLA.B44, HLA.C12, HLA.C07, KIR2DS1, epitope.Bw, HLA.B39, HLA.B50	0.857283951
SVMLinear_53	KIR3DS1, HLA.B44, HLA.C12, HLA.C07, KIR2DS1, epitope.Bw, HLA.B39, HLA.B51	0.849791667
SVMLinear_54	KIR3DS1, HLA.B44, HLA.C12, HLA.C07, KIR2DS1, epitope.Bw, HLA.B39, HLA.C15	0.857939815
SVMLinear_55	KIR3DS1, HLA.B44, HLA.C12, HLA.C07, KIR2DS1, epitope.Bw, HLA.B39, HLA.B35	0.835023148
SVMLinear_56	KIR3DS1, HLA.B44, HLA.C12, HLA.C07, KIR2DS1, epitope.Bw, HLA.B39, KIR2DS2	0.847762346
SVMLinear_57	KIR3DS1, HLA.B44, HLA.C12, HLA.C07, KIR2DS1, epitope.Bw, HLA.B39, HLA.B14	0.83617284
SVMLinear_58	KIR3DS1, HLA.B44, HLA.C12, HLA.C07, KIR2DS1, epitope.Bw, HLA.B39, KIR2DS3	0.845609568
SVMLinear_59	KIR3DS1, HLA.B44, HLA.C12, HLA.C07, KIR2DS1, epitope.Bw, HLA.B39, HLA.C06	0.843958333
SVMLinear_6	IL28B, KIR3DS1, HLA.B44, HLA.C12, HLA.C07, KIR2DS1, KIR3DL1, HLA.B39	0.869737654
SVMLinear_60	KIR3DS1, HLA.B44, HLA.C12, HLA.C07, KIR2DS1, epitope.Bw, HLA.B39, HLA.C08	0.850169753
SVMLinear_61	KIR3DS1, HLA.B44, HLA.C12, HLA.C07, KIR2DS1, epitope.Bw, HLA.B39, KIR2DL2	0.851921296
SVMLinear_62	KIR3DS1, HLA.B44, HLA.C12, HLA.C07, KIR2DS1, epitope.Bw, HLA.B39, HLA.C04	0.84150463
SVMLinear_63	KIR3DS1, HLA.B44, HLA.C12, HLA.C07, KIR2DS1, epitope.Bw, HLA.B39, HLA.B08	0.854845679
SVMLinear_64	KIR3DS1, HLA.B44, HLA.C12, HLA.C07, KIR2DS1, epitope.Bw, HLA.B39, HLA.B52	0.84941358
SVMLinear_65	KIR3DS1, HLA.B44, HLA.C12, HLA.C07, KIR2DS1, epitope.Bw, HLA.B39, HLA.C03	0.850115741
SVMLinear_66	KIR3DS1, HLA.B44, HLA.C12, HLA.C07, KIR2DS1, epitope.Bw, HLA.B39, HLA.C05	0.84962963
SVMLinear_67	KIR3DS1, HLA.B44, HLA.C12, HLA.C07, KIR2DS1, epitope.Bw, HLA.B39, HLA.B15	0.844884259
SVMLinear_68	KIR3DS1, HLA.B44, HLA.C12, HLA.C07, KIR2DS1, epitope.Bw, HLA.B39, HLA.C16	0.847662037
SVMLinear_69	KIR3DS1, HLA.B44, HLA.C12, HLA.C07, KIR2DS1, epitope.Bw, HLA.B39, KIR2DL3	0.848333333
SVMLinear_7	IL28B, KIR3DS1, HLA.B44, HLA.C12, HLA.C07, KIR2DS1, KIR3DL1, HLA.B39, HLA.B18	0.875385802
SVMLinear_70	KIR3DS1, HLA.B44, HLA.C12, HLA.C07, KIR2DS1, epitope.Bw, HLA.B39, HLA.B45	0.852330247
SVMLinear_71	KIR3DS1, HLA.B44, HLA.C12, HLA.C07, KIR2DS1, epitope.Bw, HLA.B39, HLA.B40	0.837368827
SVMLinear_72	KIR3DS1, HLA.B44, HLA.C12, HLA.C07, KIR2DS1, epitope.Bw, HLA.B39, HLA.B27	0.847307099
SVMLinear_73	KIR3DS1, HLA.B44, HLA.C12, HLA.C07, KIR2DS1, epitope.Bw, HLA.B39, KIR2DL5	0.849814815
SVMLinear_74	KIR3DS1, HLA.B44, HLA.C12, HLA.C07, KIR2DS1, epitope.Bw, HLA.B39, KIR2DL1	0.854251543
SVMLinear_75	KIR3DS1, HLA.B44, HLA.C12, HLA.C07, KIR2DS1, epitope.Bw, HLA.B39, HLA.C01	0.849907407
SVMLinear_76	KIR3DS1, HLA.B44, HLA.C12, HLA.C07, KIR2DS1, epitope.Bw, HLA.B39, HLA.B07	0.847893519
SVMLinear_77	KIR3DS1, HLA.B44, HLA.C12, HLA.C07, KIR2DS1, epitope.Bw, HLA.B39, KIR2DP1	0.848796296
SVMLinear_78	KIR3DS1, HLA.B44, HLA.C12, HLA.C07, KIR2DS1, epitope.Bw, HLA.B39, HLA.B49	0.846921296
SVMLinear_79	HLA.B44, HLA.C12, HLA.C07, epitope.Bw, HLA.B39, KIR3DL2, HLA.B38, KIR2DS5, HLA.C02, HLA.C18	0.80091821
SVMLinear_8	IL28B, KIR3DS1, HLA.B44, HLA.C12, HLA.C07, KIR2DS1, KIR3DL1, HLA.B39, HLA.B18, KIR3DL2	0.867962963
SVMLinear_80	HLA.B44, HLA.C12, HLA.C07, epitope.Bw, HLA.B39, KIR3DL2, HLA.B38, KIR2DS5, HLA.C02, HLA.C18, HLA.B35	0.806188272
SVMLinear_81	HLA.B44, HLA.C12, HLA.C07, epitope.Bw, HLA.B39, KIR3DL2, HLA.B38, KIR2DS5, HLA.C02, HLA.C18, HLA.B35, KIR2DS3	0.806134259
SVMLinear_82	HLA.B44, HLA.C12, HLA.C07, epitope.Bw, HLA.B39, KIR3DL2, HLA.B38, KIR2DS5, HLA.C02, HLA.C18, HLA.B35, HLA.B08	0.800794753
SVMLinear_83	HLA.B44, HLA.C12, HLA.C07, epitope.Bw, HLA.B39, KIR3DL2, HLA.B38, KIR2DS5, HLA.C02, HLA.C18, HLA.B35, HLA.B45	0.803657407
SVMLinear_84	HLA.B44, HLA.C12, HLA.C07, epitope.Bw, HLA.B39, KIR3DL2, HLA.B38, KIR2DS5, HLA.C02, HLA.C18, HLA.B35, KIR2DL5	0.805856481
SVMLinear_9	IL28B, KIR3DS1, HLA.B44, HLA.C12, HLA.C07, KIR2DS1, KIR3DL1, HLA.B39, HLA.B18, HLA.B38	0.868125
SVMRadial_1	IL28B, KIR3DS1, HLA.B44, HLA.C12	0.823002
SVMRadial_10	IL28B, KIR3DS1, HLA.B44, HLA.C12, HLA.C07, KIR2DS1, KIR3DL1, HLA.B18, KIR3DL2, KIR2DS5	0.866929
SVMRadial_100	HLA.B44, HLA.C12, HLA.C07, KIR2DS1, epitope.Bw, HLA.B39, KIR2DS5, HLA.C02, HLA.C18, HLA.B35, KIR2DS2, HLA.B14, KIR2DS3, HLA.B15, HLA.B07	0.823364
SVMRadial_101	HLA.B44, HLA.C12, HLA.C07, KIR2DS1, epitope.Bw, HLA.B39, KIR2DS5, HLA.C02, HLA.C18, HLA.B35, KIR2DS2, HLA.B14, KIR2DS3, HLA.B15, KIR2DP1	0.802909
SVMRadial_11	IL28B, KIR3DS1, HLA.B44, HLA.C12, HLA.C07, KIR2DS1, KIR3DL1, HLA.B18, KIR3DL2, KIR2DS5, HLA.B57	0.870517
SVMRadial_12	IL28B, KIR3DS1, HLA.B44, HLA.C12, HLA.C07, KIR2DS1, KIR3DL1, HLA.B18, KIR3DL2, KIR2DS5, HLA.B57, HLA.C02	0.885648
SVMRadial_13	IL28B, KIR3DS1, HLA.B44, HLA.C12, HLA.C07, KIR2DS1, KIR3DL1, HLA.B18, KIR3DL2, KIR2DS5, HLA.B57, HLA.C02, HLA.C18	0.861458
SVMRadial_14	IL28B, KIR3DS1, HLA.B44, HLA.C12, HLA.C07, KIR2DS1, KIR3DL1, HLA.B18, KIR3DL2, KIR2DS5, HLA.B57, HLA.C02, HLA.B50	0.875185
SVMRadial_15	IL28B, KIR3DS1, HLA.B44, HLA.C12, HLA.C07, KIR2DS1, KIR3DL1, HLA.B18, KIR3DL2, KIR2DS5, HLA.B57, HLA.C02, HLA.B51	0.862438
SVMRadial_16	IL28B, KIR3DS1, HLA.B44, HLA.C12, HLA.C07, KIR2DS1, KIR3DL1, HLA.B18, KIR3DL2, KIR2DS5, HLA.B57, HLA.C02, HLA.C15	0.874414
SVMRadial_17	IL28B, KIR3DS1, HLA.B44, HLA.C12, HLA.C07, KIR2DS1, KIR3DL1, HLA.B18, KIR3DL2, KIR2DS5, HLA.B57, HLA.C02, HLA.B35	0.884691
SVMRadial_18	IL28B, KIR3DS1, HLA.B44, HLA.C12, HLA.C07, KIR2DS1, KIR3DL1, HLA.B18, KIR3DL2, KIR2DS5, HLA.B57, HLA.C02, KIR2DS2	0.886049
SVMRadial_19	IL28B, KIR3DS1, HLA.B44, HLA.C12, HLA.C07, KIR2DS1, KIR3DL1, HLA.B18, KIR3DL2, KIR2DS5, HLA.B57, HLA.C02, KIR2DS2, HLA.B14	0.874491
SVMRadial_2	IL28B, KIR3DS1, HLA.B44, HLA.C12, HLA.C07	0.827963
SVMRadial_20	IL28B, KIR3DS1, HLA.B44, HLA.C12, HLA.C07, KIR2DS1, KIR3DL1, HLA.B18, KIR3DL2, KIR2DS5, HLA.B57, HLA.C02, KIR2DS2, KIR2DS3	0.869529
SVMRadial_21	IL28B, KIR3DS1, HLA.B44, HLA.C12, HLA.C07, KIR2DS1, KIR3DL1, HLA.B18, KIR3DL2, KIR2DS5, HLA.B57, HLA.C02, KIR2DS2, HLA.C06	0.875887
SVMRadial_22	IL28B, KIR3DS1, HLA.B44, HLA.C12, HLA.C07, KIR2DS1, KIR3DL1, HLA.B18, KIR3DL2, KIR2DS5, HLA.B57, HLA.C02, KIR2DS2, HLA.C08	0.879059
SVMRadial_23	IL28B, KIR3DS1, HLA.B44, HLA.C12, HLA.C07, KIR2DS1, KIR3DL1, HLA.B18, KIR3DL2, KIR2DS5, HLA.B57, HLA.C02, KIR2DS2, KIR2DL2	0.884012
SVMRadial_24	IL28B, KIR3DS1, HLA.B44, HLA.C12, HLA.C07, KIR2DS1, KIR3DL1, HLA.B18, KIR3DL2, KIR2DS5, HLA.B57, HLA.C02, KIR2DS2, HLA.C04	0.882361
SVMRadial_25	IL28B, KIR3DS1, HLA.B44, HLA.C12, HLA.C07, KIR2DS1, KIR3DL1, HLA.B18, KIR3DL2, KIR2DS5, HLA.B57, HLA.C02, KIR2DS2, HLA.B08	0.868302
SVMRadial_26	IL28B, KIR3DS1, HLA.B44, HLA.C12, HLA.C07, KIR2DS1, KIR3DL1, HLA.B18, KIR3DL2, KIR2DS5, HLA.B57, HLA.C02, KIR2DS2, HLA.B52	0.875656
SVMRadial_27	IL28B, KIR3DS1, HLA.B44, HLA.C12, HLA.C07, KIR2DS1, KIR3DL1, HLA.B18, KIR3DL2, KIR2DS5, HLA.B57, HLA.C02, KIR2DS2, HLA.C03	0.882392
SVMRadial_28	IL28B, KIR3DS1, HLA.B44, HLA.C12, HLA.C07, KIR2DS1, KIR3DL1, HLA.B18, KIR3DL2, KIR2DS5, HLA.B57, HLA.C02, KIR2DS2, HLA.C05	0.872091
SVMRadial_29	IL28B, KIR3DS1, HLA.B44, HLA.C12, HLA.C07, KIR2DS1, KIR3DL1, HLA.B18, KIR3DL2, KIR2DS5, HLA.B57, HLA.C02, KIR2DS2, HLA.B15	0.878789
SVMRadial_3	IL28B, KIR3DS1, HLA.B44, HLA.C12, HLA.C07, KIR2DS1	0.849051
SVMRadial_30	IL28B, KIR3DS1, HLA.B44, HLA.C12, HLA.C07, KIR2DS1, KIR3DL1, HLA.B18, KIR3DL2, KIR2DS5, HLA.B57, HLA.C02, KIR2DS2, HLA.C16	0.877037
SVMRadial_31	IL28B, KIR3DS1, HLA.B44, HLA.C12, HLA.C07, KIR2DS1, KIR3DL1, HLA.B18, KIR3DL2, KIR2DS5, HLA.B57, HLA.C02, KIR2DS2, KIR2DL3	0.88527
SVMRadial_32	IL28B, KIR3DS1, HLA.B44, HLA.C12, HLA.C07, KIR2DS1, KIR3DL1, HLA.B18, KIR3DL2, KIR2DS5, HLA.B57, HLA.C02, KIR2DS2, HLA.B45	0.883102
SVMRadial_33	IL28B, KIR3DS1, HLA.B44, HLA.C12, HLA.C07, KIR2DS1, KIR3DL1, HLA.B18, KIR3DL2, KIR2DS5, HLA.B57, HLA.C02, KIR2DS2, HLA.B40	0.880046
SVMRadial_34	IL28B, KIR3DS1, HLA.B44, HLA.C12, HLA.C07, KIR2DS1, KIR3DL1, HLA.B18, KIR3DL2, KIR2DS5, HLA.B57, HLA.C02, KIR2DS2, HLA.B27	0.876759
SVMRadial_35	IL28B, KIR3DS1, HLA.B44, HLA.C12, HLA.C07, KIR2DS1, KIR3DL1, HLA.B18, KIR3DL2, KIR2DS5, HLA.B57, HLA.C02, KIR2DS2, KIR2DL5	0.877454
SVMRadial_36	IL28B, KIR3DS1, HLA.B44, HLA.C12, HLA.C07, KIR2DS1, KIR3DL1, HLA.B18, KIR3DL2, KIR2DS5, HLA.B57, HLA.C02, KIR2DS2, KIR2DL1	0.878032
SVMRadial_37	IL28B, KIR3DS1, HLA.B44, HLA.C12, HLA.C07, KIR2DS1, KIR3DL1, HLA.B18, KIR3DL2, KIR2DS5, HLA.B57, HLA.C02, KIR2DS2, HLA.C01	0.882261
SVMRadial_38	IL28B, KIR3DS1, HLA.B44, HLA.C12, HLA.C07, KIR2DS1, KIR3DL1, HLA.B18, KIR3DL2, KIR2DS5, HLA.B57, HLA.C02, KIR2DS2, HLA.B07	0.879792
SVMRadial_39	IL28B, KIR3DS1, HLA.B44, HLA.C12, HLA.C07, KIR2DS1, KIR3DL1, HLA.B18, KIR3DL2, KIR2DS5, HLA.B57, HLA.C02, KIR2DS2, KIR2DP1	0.867423
SVMRadial_4	IL28B, KIR3DS1, HLA.B44, HLA.C12, HLA.C07, KIR2DS1, KIR3DL1	0.854622
SVMRadial_40	IL28B, KIR3DS1, HLA.B44, HLA.C12, HLA.C07, KIR2DS1, KIR3DL1, HLA.B18, KIR3DL2, KIR2DS5, HLA.B57, HLA.C02, KIR2DS2, HLA.B49	0.866057
SVMRadial_41	KIR3DS1, HLA.B44, HLA.C12, HLA.C07, KIR2DS1	0.82466
SVMRadial_42	KIR3DS1, HLA.B44, HLA.C12, HLA.C07, KIR2DS1, KIR3DL1	0.835123
SVMRadial_43	KIR3DS1, HLA.B44, HLA.C12, HLA.C07, KIR2DS1, KIR3DL1, epitope.Bw	0.82527
SVMRadial_44	KIR3DS1, HLA.B44, HLA.C12, HLA.C07, KIR2DS1, KIR3DL1, HLA.B39	0.829568
SVMRadial_45	KIR3DS1, HLA.B44, HLA.C12, HLA.C07, KIR2DS1, KIR3DL1, HLA.B18	0.826373
SVMRadial_46	KIR3DS1, HLA.B44, HLA.C12, HLA.C07, KIR2DS1, KIR3DL1, KIR3DL2	0.830347
SVMRadial_47	KIR3DS1, HLA.B44, HLA.C12, HLA.C07, KIR2DS1, KIR3DL1, HLA.B38	0.823542
SVMRadial_48	KIR3DS1, HLA.B44, HLA.C12, HLA.C07, KIR2DS1, KIR3DL1, KIR2DS5	0.820239
SVMRadial_49	KIR3DS1, HLA.B44, HLA.C12, HLA.C07, KIR2DS1, KIR3DL1, HLA.B57	0.83875
SVMRadial_5	IL28B, KIR3DS1, HLA.B44, HLA.C12, HLA.C07, KIR2DS1, KIR3DL1, epitope.Bw	0.850231
SVMRadial_50	KIR3DS1, HLA.B44, HLA.C12, HLA.C07, KIR2DS1, KIR3DL1, HLA.B57, HLA.C02	0.839344
SVMRadial_51	KIR3DS1, HLA.B44, HLA.C12, HLA.C07, KIR2DS1, KIR3DL1, HLA.B57, HLA.C02, HLA.C18	0.832963
SVMRadial_52	KIR3DS1, HLA.B44, HLA.C12, HLA.C07, KIR2DS1, KIR3DL1, HLA.B57, HLA.C02, HLA.B50	0.83652
SVMRadial_53	KIR3DS1, HLA.B44, HLA.C12, HLA.C07, KIR2DS1, KIR3DL1, HLA.B57, HLA.C02, HLA.B51	0.840648
SVMRadial_54	KIR3DS1, HLA.B44, HLA.C12, HLA.C07, KIR2DS1, KIR3DL1, HLA.B57, HLA.C02, HLA.B51, HLA.C15	0.836906
SVMRadial_55	KIR3DS1, HLA.B44, HLA.C12, HLA.C07, KIR2DS1, KIR3DL1, HLA.B57, HLA.C02, HLA.B51, HLA.B35	0.844715
SVMRadial_56	KIR3DS1, HLA.B44, HLA.C12, HLA.C07, KIR2DS1, KIR3DL1, HLA.B57, HLA.C02, HLA.B51, HLA.B35, KIR2DS2	0.844784
SVMRadial_57	KIR3DS1, HLA.B44, HLA.C12, HLA.C07, KIR2DS1, KIR3DL1, HLA.B57, HLA.C02, HLA.B51, HLA.B35, KIR2DS2, HLA.B14	0.848457
SVMRadial_58	KIR3DS1, HLA.B44, HLA.C12, HLA.C07, KIR2DS1, KIR3DL1, HLA.B57, HLA.C02, HLA.B51, HLA.B35, KIR2DS2, HLA.B14, KIR2DS3	0.840748
SVMRadial_59	KIR3DS1, HLA.B44, HLA.C12, HLA.C07, KIR2DS1, KIR3DL1, HLA.B57, HLA.C02, HLA.B51, HLA.B35, KIR2DS2, HLA.B14, HLA.C06	0.832762
SVMRadial_6	IL28B, KIR3DS1, HLA.B44, HLA.C12, HLA.C07, KIR2DS1, KIR3DL1, HLA.B39	0.853287
SVMRadial_60	KIR3DS1, HLA.B44, HLA.C12, HLA.C07, KIR2DS1, KIR3DL1, HLA.B57, HLA.C02, HLA.B51, HLA.B35, KIR2DS2, HLA.B14, HLA.C08	0.845085
SVMRadial_61	KIR3DS1, HLA.B44, HLA.C12, HLA.C07, KIR2DS1, KIR3DL1, HLA.B57, HLA.C02, HLA.B51, HLA.B35, KIR2DS2, HLA.B14, KIR2DL2	0.832392
SVMRadial_62	KIR3DS1, HLA.B44, HLA.C12, HLA.C07, KIR2DS1, KIR3DL1, HLA.B57, HLA.C02, HLA.B51, HLA.B35, KIR2DS2, HLA.B14, HLA.C04	0.867508
SVMRadial_63	KIR3DS1, HLA.B44, HLA.C12, HLA.C07, KIR2DS1, KIR3DL1, HLA.B57, HLA.C02, HLA.B51, HLA.B35, KIR2DS2, HLA.B14, HLA.C04, HLA.B08	0.828758
SVMRadial_64	KIR3DS1, HLA.B44, HLA.C12, HLA.C07, KIR2DS1, KIR3DL1, HLA.B57, HLA.C02, HLA.B51, HLA.B35, KIR2DS2, HLA.B14, HLA.C04, HLA.B52	0.855255
SVMRadial_65	KIR3DS1, HLA.B44, HLA.C12, HLA.C07, KIR2DS1, KIR3DL1, HLA.B57, HLA.C02, HLA.B51, HLA.B35, KIR2DS2, HLA.B14, HLA.C04, HLA.C03	0.843218
SVMRadial_66	KIR3DS1, HLA.B44, HLA.C12, HLA.C07, KIR2DS1, KIR3DL1, HLA.B57, HLA.C02, HLA.B51, HLA.B35, KIR2DS2, HLA.B14, HLA.C04, HLA.C05	0.855586
SVMRadial_67	KIR3DS1, HLA.B44, HLA.C12, HLA.C07, KIR2DS1, KIR3DL1, HLA.B57, HLA.C02, HLA.B51, HLA.B35, KIR2DS2, HLA.B14, HLA.C04, HLA.B15	0.834676
SVMRadial_68	KIR3DS1, HLA.B44, HLA.C12, HLA.C07, KIR2DS1, KIR3DL1, HLA.B57, HLA.C02, HLA.B51, HLA.B35, KIR2DS2, HLA.B14, HLA.C04, HLA.C16	0.838804
SVMRadial_69	KIR3DS1, HLA.B44, HLA.C12, HLA.C07, KIR2DS1, KIR3DL1, HLA.B57, HLA.C02, HLA.B51, HLA.B35, KIR2DS2, HLA.B14, HLA.C04, KIR2DL3	0.840054
SVMRadial_7	IL28B, KIR3DS1, HLA.B44, HLA.C12, HLA.C07, KIR2DS1, KIR3DL1, HLA.B18	0.858619
SVMRadial_70	KIR3DS1, HLA.B44, HLA.C12, HLA.C07, KIR2DS1, KIR3DL1, HLA.B57, HLA.C02, HLA.B51, HLA.B35, KIR2DS2, HLA.B14, HLA.C04, HLA.B45	0.840502
SVMRadial_71	KIR3DS1, HLA.B44, HLA.C12, HLA.C07, KIR2DS1, KIR3DL1, HLA.B57, HLA.C02, HLA.B51, HLA.B35, KIR2DS2, HLA.B14, HLA.C04, HLA.B40	0.824375
SVMRadial_72	KIR3DS1, HLA.B44, HLA.C12, HLA.C07, KIR2DS1, KIR3DL1, HLA.B57, HLA.C02, HLA.B51, HLA.B35, KIR2DS2, HLA.B14, HLA.C04, HLA.B27	0.838248
SVMRadial_73	KIR3DS1, HLA.B44, HLA.C12, HLA.C07, KIR2DS1, KIR3DL1, HLA.B57, HLA.C02, HLA.B51, HLA.B35, KIR2DS2, HLA.B14, HLA.C04, KIR2DL5	0.846497
SVMRadial_74	KIR3DS1, HLA.B44, HLA.C12, HLA.C07, KIR2DS1, KIR3DL1, HLA.B57, HLA.C02, HLA.B51, HLA.B35, KIR2DS2, HLA.B14, HLA.C04, KIR2DL1	0.829985
SVMRadial_75	KIR3DS1, HLA.B44, HLA.C12, HLA.C07, KIR2DS1, KIR3DL1, HLA.B57, HLA.C02, HLA.B51, HLA.B35, KIR2DS2, HLA.B14, HLA.C04, HLA.C01	0.849282
SVMRadial_76	KIR3DS1, HLA.B44, HLA.C12, HLA.C07, KIR2DS1, KIR3DL1, HLA.B57, HLA.C02, HLA.B51, HLA.B35, KIR2DS2, HLA.B14, HLA.C04, HLA.B07	0.834799
SVMRadial_77	KIR3DS1, HLA.B44, HLA.C12, HLA.C07, KIR2DS1, KIR3DL1, HLA.B57, HLA.C02, HLA.B51, HLA.B35, KIR2DS2, HLA.B14, HLA.C04, KIR2DP1	0.835008
SVMRadial_78	KIR3DS1, HLA.B44, HLA.C12, HLA.C07, KIR2DS1, KIR3DL1, HLA.B57, HLA.C02, HLA.B51, HLA.B35, KIR2DS2, HLA.B14, HLA.C04, HLA.B49	0.848897
SVMRadial_79	HLA.B44, HLA.C12, HLA.C07, KIR2DS1, epitope.Bw, HLA.B39, KIR2DS5	0.800725
SVMRadial_8	IL28B, KIR3DS1, HLA.B44, HLA.C12, HLA.C07, KIR2DS1, KIR3DL1, HLA.B18, KIR3DL2	0.865378
SVMRadial_80	HLA.B44, HLA.C12, HLA.C07, KIR2DS1, epitope.Bw, HLA.B39, KIR2DS5, HLA.C02	0.803765
SVMRadial_81	HLA.B44, HLA.C12, HLA.C07, KIR2DS1, epitope.Bw, HLA.B39, KIR2DS5, HLA.C02, HLA.C18	0.80483
SVMRadial_82	HLA.B44, HLA.C12, HLA.C07, KIR2DS1, epitope.Bw, HLA.B39, KIR2DS5, HLA.C02, HLA.C18, HLA.B35	0.816767
SVMRadial_83	HLA.B44, HLA.C12, HLA.C07, KIR2DS1, epitope.Bw, HLA.B39, KIR2DS5, HLA.C02, HLA.C18, HLA.B35, KIR2DS2	0.821343
SVMRadial_84	HLA.B44, HLA.C12, HLA.C07, KIR2DS1, epitope.Bw, HLA.B39, KIR2DS5, HLA.C02, HLA.C18, HLA.B35, KIR2DS2, HLA.B14	0.822994
SVMRadial_85	HLA.B44, HLA.C12, HLA.C07, KIR2DS1, epitope.Bw, HLA.B39, KIR2DS5, HLA.C02, HLA.C18, HLA.B35, KIR2DS2, HLA.B14, KIR2DS3	0.829637
SVMRadial_86	HLA.B44, HLA.C12, HLA.C07, KIR2DS1, epitope.Bw, HLA.B39, KIR2DS5, HLA.C02, HLA.C18, HLA.B35, KIR2DS2, HLA.B14, KIR2DS3, HLA.C06	0.81091
SVMRadial_87	HLA.B44, HLA.C12, HLA.C07, KIR2DS1, epitope.Bw, HLA.B39, KIR2DS5, HLA.C02, HLA.C18, HLA.B35, KIR2DS2, HLA.B14, KIR2DS3, HLA.C08	0.808032
SVMRadial_88	HLA.B44, HLA.C12, HLA.C07, KIR2DS1, epitope.Bw, HLA.B39, KIR2DS5, HLA.C02, HLA.C18, HLA.B35, KIR2DS2, HLA.B14, KIR2DS3, KIR2DL2	0.804583
SVMRadial_89	HLA.B44, HLA.C12, HLA.C07, KIR2DS1, epitope.Bw, HLA.B39, KIR2DS5, HLA.C02, HLA.C18, HLA.B35, KIR2DS2, HLA.B14, KIR2DS3, HLA.C04	0.818009
SVMRadial_9	IL28B, KIR3DS1, HLA.B44, HLA.C12, HLA.C07, KIR2DS1, KIR3DL1, HLA.B18, KIR3DL2, HLA.B38	0.853696
SVMRadial_90	HLA.B44, HLA.C12, HLA.C07, KIR2DS1, epitope.Bw, HLA.B39, KIR2DS5, HLA.C02, HLA.C18, HLA.B35, KIR2DS2, HLA.B14, KIR2DS3, HLA.B08	0.822091
SVMRadial_91	HLA.B44, HLA.C12, HLA.C07, KIR2DS1, epitope.Bw, HLA.B39, KIR2DS5, HLA.C02, HLA.C18, HLA.B35, KIR2DS2, HLA.B14, KIR2DS3, HLA.B52	0.812863
SVMRadial_92	HLA.B44, HLA.C12, HLA.C07, KIR2DS1, epitope.Bw, HLA.B39, KIR2DS5, HLA.C02, HLA.C18, HLA.B35, KIR2DS2, HLA.B14, KIR2DS3, HLA.C03	0.805247
SVMRadial_93	HLA.B44, HLA.C12, HLA.C07, KIR2DS1, epitope.Bw, HLA.B39, KIR2DS5, HLA.C02, HLA.C18, HLA.B35, KIR2DS2, HLA.B14, KIR2DS3, HLA.C05	0.822863
SVMRadial_94	HLA.B44, HLA.C12, HLA.C07, KIR2DS1, epitope.Bw, HLA.B39, KIR2DS5, HLA.C02, HLA.C18, HLA.B35, KIR2DS2, HLA.B14, KIR2DS3, HLA.B15	0.830802
SVMRadial_95	HLA.B44, HLA.C12, HLA.C07, KIR2DS1, epitope.Bw, HLA.B39, KIR2DS5, HLA.C02, HLA.C18, HLA.B35, KIR2DS2, HLA.B14, KIR2DS3, HLA.B15, HLA.C16	0.801373
SVMRadial_96	HLA.B44, HLA.C12, HLA.C07, KIR2DS1, epitope.Bw, HLA.B39, KIR2DS5, HLA.C02, HLA.C18, HLA.B35, KIR2DS2, HLA.B14, KIR2DS3, HLA.B15, KIR2DL3	0.801019
SVMRadial_97	HLA.B44, HLA.C12, HLA.C07, KIR2DS1, epitope.Bw, HLA.B39, KIR2DS5, HLA.C02, HLA.C18, HLA.B35, KIR2DS2, HLA.B14, KIR2DS3, HLA.B15, HLA.B27	0.823079
SVMRadial_98	HLA.B44, HLA.C12, HLA.C07, KIR2DS1, epitope.Bw, HLA.B39, KIR2DS5, HLA.C02, HLA.C18, HLA.B35, KIR2DS2, HLA.B14, KIR2DS3, HLA.B15, KIR2DL5	0.812006
SVMRadial_99	HLA.B44, HLA.C12, HLA.C07, KIR2DS1, epitope.Bw, HLA.B39, KIR2DS5, HLA.C02, HLA.C18, HLA.B35, KIR2DS2, HLA.B14, KIR2DS3, HLA.B15, KIR2DL1	0.809213
